# Supplementary material for: Increased Phosphatase of Regenerating Liver-1 by Placental Stem Cells Promotes Hepatic Regeneration in a Bile-Duct-Ligated Rat Model
Source: Cells. 2021 Sep 24;10(10):2530. doi: 10.3390/cells10102530 (PMC8533985; doi:10.3390/cells10102530)
Supplement: Supplementary file 1 [file cells-10-02530-s001.zip]

Archive with 1 entries (1 files):
- cells-1359822-SI.pdf
